# Supplementary material for: Sustainable Solutions for Plastic Waste Mitigation in Sub-Saharan Africa: Challenges and Future Perspectives Review
Source: Polymers (Basel). 2025 May 29;17(11):1521. doi: 10.3390/polym17111521 (PMC12157109; doi:10.3390/polym17111521)
Supplement: Supplementary file 1 [file polymers-17-01521-s001.zip]

Archive with 1 entries (1 files):
- polymers-3590358-supplementary.pdf
